# Supplementary material for: Durable Progression-Free and Treatment-Free Survival After Nivolumab Plus Ipilimumab Therapy in Metastatic Renal Cell Carcinoma: A Real-World Study with a 5-Year Minimum Follow-Up
Source: Cancers (Basel). 2026 Apr 21;18(8):1315. doi: 10.3390/cancers18081315 (PMC13115136; doi:10.3390/cancers18081315)
Supplement: Supplementary file 1 [file cancers-18-01315-s001.zip]

Archive with 1 entries (1 files):
- cancers-4217479-supplementary.pdf
